# Supplementary material for: Rotaviruses in Wild Ungulates from Germany, 2019–2022
Source: Microorganisms. 2023 Feb 24;11(3):566. doi: 10.3390/microorganisms11030566 (PMC10058221; doi:10.3390/microorganisms11030566)
Supplement: Supplementary file 1 [file microorganisms-11-00566-s001.zip]

Archive with 1 entries (1 files):
- microorganisms-2239744-supplementary.pdf
